# Supplementary material for: Tumor‐associated macrophages‐educated reparative macrophages promote diabetic wound healing
Source: EMBO Mol Med. 2022 Dec 21;15(2):e16671. doi: 10.15252/emmm.202216671 (PMC9906426; doi:10.15252/emmm.202216671)
Supplement: Supplementary file 5 — Movie EV3 [file EMMM-15-e16671-s001.zip]

Archive with 1 entries (1 files):
- EMM-2022-16671-T_Movie EV3.avi
